# Supplementary material for: A Quantitative Assessment of Costimulation and Phosphatase Activity on Microclusters in Early T Cell Signaling
Source: PLoS One. 2013 Oct 30;8(10):e79277. doi: 10.1371/journal.pone.0079277 (PMC3813591; doi:10.1371/journal.pone.0079277)
Supplement: Macro S2 — Macro used for the cluster analyses in images of CFSE labeled and unlabeled cells on two different types of stimuli. This self-written macro was used in combination with ImageJ to analyze confocal images described in Fig. 4. of samples generated as described in Materials and Methods. The macro performs segmentation into CFSE labeled and unlabelled cells and signaling clusters on the different stripes as illustrated in Fig. 5. Guidelines to determine threshold values are included in the macro. (TXT) [file pone.0079277.s010.txt]

//CFSE_labelled_vs_unlabelled_full_analyses_v1-1.txt

//This macro is based on [CFSE_labeled_vs_unlabeled_full_analyses_v1-0.txt].
//Built with ImageJ version 1.43h
//Changes with v1-0 of the macro:
	//The separation of CFSE positive and negative cells is better now, additional steps added
	//Additional smooth step in the cluster generation section
	//Threshold recommendations altered accordingly
//Requirements: 
	//image1 is 546 (signalling protein) Channel
	//image2 is 488 (CFSE) Channel (If possible record this image with quite some saturation in the cell bodies of positive cells, good separation between positive cell edges and negative cells is easier that way.)
	//image3 is 647 (stamped) Channel
	//All images Should be 8-bit images
//Thresholds:
//Thresholds r, t, u, w (minimum pixel intensities) & m, n, s, v, x, y, z (minimum cell size) & q (maximum cluster size) & p (cluster noise tolerance) are altered regularly and should be noted in the excel file.
//Usual threshold values
	//Minimum of thld t should be somewhere between 10 and 35 (starting point 25; brightness thld of stamped structure mask)
	//Minimum of thld u should be somewhere between 3 and 15 (starting point 4;brightness thld of temporary all cell mask)
	//Minimum of thld v should be somewhere between 300 and 1300 (starting point 500; size thld of temporary all cell mask)
	//Minimum of thld w should be somewhere between 3 and 40 (starting point 25 if 488 channel is saturated; brightness thld of temporary 488 mask)
	//Minimum of thld x should be somewhere between 300 and 1300 (starting point 500; size thld of temporary 488 mask - removes small artefacts)
	//Minimum of thld s should be somewhere between 1200 and 3500 (starting point 2000; size thld of temporary 488 mask - removes large artefacts)
	//Minimum of thld m should be somewhere between 300 and 1300 (starting point 500; size thld of temporary unlabeled cell mask - removes small artefacts)
	//Minimum of thld y should be somewhere between 1500 and 3000 (starting point 2000; size thld of temporary unlabeled cell mask - removes large artefacts)
	//Minimum of thld z should be somewhere between 1500 and 3000 (starting point 2500; final size thld of CFSE labeled cell mask)
	//Minimum of thld n should be somewhere between 1500 and 3000 (starting point 2500; final size thld of unlabeled cell mask)
	//Thld p should be somewhere between 10 and 35 (starting point 25; noise thld of primary clusters)
	//Maximum of thld q should be somewhere between 40 and 100 (starting point 45; size thld of clusters)
	//Minimum of thld r can be somewhere between 100 and 255, often however this threshold is not required. In that case it can be set (260, 261). (starting point 125; brightness thld of bright, definite clusters)
//Results:
	//The test images at the end show if large (pieces of) cells were left out of the cell masks
	//The Quantification table shows the integrated area and integrated intensity of the sections described
	//The Summary table shows the number of clusters and average cluster size and intensity using different masks. 
		//Noted that in the "Cell Cluster" mask some bright clusters might have merged to form one big cluster. This is not yet the case in the "Bright Clusters Not Yet Merged" mask.
		//The bottom six masks are based on the "Cell Cluster mask" and thus have merged bright clusters. 
		//Cut-off clusters are counted as whole clusters resulting in a slightly larger cluster number than the actual cluster number when adding the numbers of the last four masks.
	//The Results table at the end shows a list of all clusters and is meant to analyze in which degree the clusters are on the edge of stamped structures. Divide the mean intensity of a cluster by 255 to determine the percentage of this cluster that is on Stamped Structures.


//Apply basic settings

run("Set Scale...", "distance=0 known=1 pixel=1 unit=micron global");
run("Set Measurements...", "area mean standard modal min median redirect=None decimal=9");


//Generating stamped structure masks

selectImage(3);
rename("647 Channel");
run("Duplicate...", "title=[Inverted 647 Mask]");
run("Smooth");
//Stamped Structure Threshold t
setThreshold(t, 255);
run("Convert to Mask");
run("Open");
run("Invert");
run("Open");
run("Duplicate...", "title=[647 Mask]");
run("Invert");


//Generating temporary masks for all cells

selectImage(1);
rename("546 Channel");
run("Duplicate...", "title=[All Cells Temporary]");
run("Smooth");
//Cell Threshold u
setThreshold(u, 255);
run("Convert to Mask");
run("Invert");
run("Open");
run("Invert");
run("Open");
run("Watershed");
//Minimum cell size v
run("Analyze Particles...", "size=v-Infinity circularity=0.00-1.00 show=Masks include");
run("Invert");
run("Open");
run("Invert");


//Generating masks for CFSE positive and CFSE negative cells

selectImage(2);
rename("488 Channel");
run("Duplicate...", "title=[smooth 488]");
run("Smooth");
//Cell Threshold w
setThreshold(w, 255);
run("Convert to Mask");
run("Open");
run("Analyze Particles...", "size=0-Infinity circularity=0.00-1.00 show=Masks include");
run("Invert");
run("Open");
run("Invert");
run("Watershed");
//Minimum cell size x
run("Analyze Particles...", "size=x-Infinity circularity=0.00-1.00 show=Masks");
run("Invert");
run("Open");
run("Invert");
//Minimum cell size s
run("Analyze Particles...", "size=s-Infinity circularity=0.00-1.00 show=Masks");
imageCalculator("Subtract create", "Mask of All Cells Temporary","Mask of Mask of Mask of smooth 488");
run("Watershed");
//Minimum cell size m
run("Analyze Particles...", "size=m-Infinity circularity=0.00-1.00 show=Masks");
run("Invert");
run("Open");
run("Invert");
//Minimum cell size y
run("Analyze Particles...", "size=y-Infinity circularity=0.00-1.00 show=Masks");
rename("Mask of Unlabelled Cells Temporary");
imageCalculator("Subtract create", "Mask of All Cells Temporary","Mask of Unlabelled Cells Temporary");
//Minimum cell size z
run("Analyze Particles...", "size=z-Infinity circularity=0.00-1.00 show=Masks");
rename("Mask of CFSE Cells");
imageCalculator("Subtract create", "Mask of All Cells Temporary","Mask of CFSE Cells");
//Minimum cell size n
run("Analyze Particles...", "size=n-Infinity circularity=0.00-1.00 show=Masks");
rename("Mask of Unlabelled Cells");
imageCalculator("Add create", "Mask of CFSE Cells","Mask of Unlabelled Cells");
rename("Inverted Mask of All Cells");
run("Invert");


//Combining masks

imageCalculator("AND create", "647 Mask","Mask of Unlabelled Cells");
rename("Unlabelled Cells on Stamped Structures");
imageCalculator("AND create", "Inverted 647 Mask","Mask of Unlabelled Cells");
rename("Unlabelled Cells on Overlay");
imageCalculator("AND create", "647 Mask","Mask of CFSE Cells");
rename("CFSE Cells on Stamped Structures");
imageCalculator("AND create", "Inverted 647 Mask","Mask of CFSE Cells");
rename("CFSE Cells on Overlay");
imageCalculator("AND create", "647 Mask","Inverted Mask of All Cells");
rename("Empty Stamped Structures");
imageCalculator("AND create", "Inverted 647 Mask","Inverted Mask of All Cells");
rename("Empty Overlay");


//Applying masks on original pictures

imageCalculator("AND create", "488 Channel","Unlabelled Cells on Stamped Structures");
rename("488 Unlabelled Cells on Stamped Structures");
imageCalculator("AND create", "488 Channel","Unlabelled Cells on Overlay");
rename("488 Unlabelled Cells on Overlay");
imageCalculator("AND create", "488 Channel","CFSE Cells on Stamped Structures");
rename("488 CFSE Cells on Stamped Structures");
imageCalculator("AND create", "488 Channel","CFSE Cells on Overlay");
rename("488 CFSE Cells on Overlay");
imageCalculator("AND create", "488 Channel","Empty Stamped Structures");
rename("488 Empty Stamped Structures");
imageCalculator("AND create", "488 Channel","Empty Overlay");
rename("488 Empty Overlay");

imageCalculator("AND create", "546 Channel","Unlabelled Cells on Stamped Structures");
rename("546 Unlabelled Cells on Stamped Structures");
imageCalculator("AND create", "546 Channel","Unlabelled Cells on Overlay");
rename("546 Unlabelled Cells on Overlay");
imageCalculator("AND create", "546 Channel","CFSE Cells on Stamped Structures");
rename("546 CFSE Cells on Stamped Structures");
imageCalculator("AND create", "546 Channel","CFSE Cells on Overlay");
rename("546 CFSE Cells on Overlay");
imageCalculator("AND create", "546 Channel","Empty Stamped Structures");
rename("546 Empty Stamped Structures");
imageCalculator("AND create", "546 Channel","Empty Overlay");
rename("546 Empty Overlay");

imageCalculator("AND create", "647 Channel","Unlabelled Cells on Stamped Structures");
rename("647 Unlabelled Cells on Stamped Structures");
imageCalculator("AND create", "647 Channel","Unlabelled Cells on Overlay");
rename("647 Unlabelled Cells on Overlay");
imageCalculator("AND create", "647 Channel","CFSE Cells on Stamped Structures");
rename("647 CFSE Cells on Stamped Structures");
imageCalculator("AND create", "647 Channel","CFSE Cells on Overlay");
rename("647 CFSE Cells on Overlay");
imageCalculator("AND create", "647 Channel","Empty Stamped Structures");
rename("647 Empty Stamped Structures");
imageCalculator("AND create", "647 Channel","Empty Overlay");
rename("647 Empty Overlay");


//Generating Cluster Mask

selectWindow("Inverted Mask of All Cells");
run("Duplicate...", "title=[Mask of All Cells]");
run("Invert");
selectWindow("546 Channel");
run("Duplicate...", "title=[smooth 546]");
run("Smooth");
run("Smooth");
//Cluster noise Threshold p
run("Find Maxima...", "noise=p output=[Maxima Within Tolerance]");
//Maximum cluster size q
run("Analyze Particles...", "size=0-q circularity=0.00-1.00 show=Masks");
selectWindow("smooth 546");
//Definite Cluster Threshold r
setThreshold(r, 255);
run("Convert to Mask");
imageCalculator("Max create", "smooth 546","Mask of smooth 546 Maxima");
imageCalculator("AND create", "Result of smooth 546","Mask of All Cells");
rename("Cell Clusters");
imageCalculator("AND create", "Mask of smooth 546 Maxima","Mask of All Cells");
rename("Bright Clusters Not Yet Merged");


//Clusters on sections

imageCalculator("AND create", "Mask of Unlabelled Cells","Cell Clusters");
rename("Clusters in Unlabelled Cells");
imageCalculator("AND create", "Mask of CFSE Cells","Cell Clusters");
rename("Clusters in CFSE Cells");
imageCalculator("AND create", "Unlabelled Cells on Stamped Structures","Cell Clusters");
rename("Clusters Unlabelled Cells on Stamped Structures");
imageCalculator("AND create", "Unlabelled Cells on Overlay","Cell Clusters");
rename("Clusters Unlabelled Cells on Overlay");
imageCalculator("AND create", "CFSE Cells on Stamped Structures","Cell Clusters");
rename("Clusters CFSE Cells on Stamped Structures");
imageCalculator("AND create", "CFSE Cells on Overlay","Cell Clusters");
rename("Clusters CFSE Cells on Overlay");


//Applying cluster masks on original pictures

imageCalculator("AND create", "546 Channel","Clusters Unlabelled Cells on Stamped Structures");
rename("546 Clusters Unlabelled Cells on Stamped Structures");
imageCalculator("AND create", "546 Channel","Clusters Unlabelled Cells on Overlay");
rename("546 Clusters Unlabelled Cells on Overlay");
imageCalculator("AND create", "546 Channel","Clusters CFSE Cells on Stamped Structures");
rename("546 Clusters CFSE Cells on Stamped Structures");
imageCalculator("AND create", "546 Channel","Clusters CFSE Cells on Overlay");
rename("546 Clusters CFSE Cells on Overlay");


//Statistics

//Retrieving surface areas

selectWindow("Unlabelled Cells on Stamped Structures");
getStatistics(opp, mean);
AreaULoSS= (opp*mean)/255

selectWindow("Unlabelled Cells on Overlay");
getStatistics(opp, mean);
AreaULoO= (opp*mean)/255

selectWindow("CFSE Cells on Stamped Structures");
getStatistics(opp, mean);
AreaCFSEoSS= (opp*mean)/255

selectWindow("CFSE Cells on Overlay");
getStatistics(opp, mean);
AreaCFSEoO= (opp*mean)/255

selectWindow("Empty Stamped Structures");
getStatistics(opp, mean);
AreaESS= (opp*mean)/255

selectWindow("Empty Overlay");
getStatistics(opp, mean);
AreaEO= (opp*mean)/255

selectWindow("Clusters Unlabelled Cells on Stamped Structures");
getStatistics(opp, mean);
ClusterAreaULoSS= (opp*mean)/255

selectWindow("Clusters Unlabelled Cells on Overlay");
getStatistics(opp, mean);
ClusterAreaULoO= (opp*mean)/255

selectWindow("Clusters CFSE Cells on Stamped Structures");
getStatistics(opp, mean);
ClusterAreaCFSEoSS= (opp*mean)/255

selectWindow("Clusters CFSE Cells on Overlay");
getStatistics(opp, mean);
ClusterAreaCFSEoO= (opp*mean)/255


//Retrieving integrated densities

selectWindow("488 Unlabelled Cells on Stamped Structures");
getStatistics(opp, mean);
IntDen488ULoSS= (opp*mean)

selectWindow("488 Unlabelled Cells on Overlay");
getStatistics(opp, mean);
IntDen488ULoO= (opp*mean)

selectWindow("488 CFSE Cells on Stamped Structures");
getStatistics(opp, mean);
IntDen488CFSEoSS= (opp*mean)

selectWindow("488 CFSE Cells on Overlay");
getStatistics(opp, mean);
IntDen488CFSEoO= (opp*mean)

selectWindow("488 Empty Stamped Structures");
getStatistics(opp, mean);
IntDen488ESS= (opp*mean)

selectWindow("488 Empty Overlay");
getStatistics(opp, mean);
IntDen488EO= (opp*mean)


selectWindow("546 Unlabelled Cells on Stamped Structures");
getStatistics(opp, mean);
IntDen546ULoSS= (opp*mean)

selectWindow("546 Unlabelled Cells on Overlay");
getStatistics(opp, mean);
IntDen546ULoO= (opp*mean)

selectWindow("546 CFSE Cells on Stamped Structures");
getStatistics(opp, mean);
IntDen546CFSEoSS= (opp*mean)

selectWindow("546 CFSE Cells on Overlay");
getStatistics(opp, mean);
IntDen546CFSEoO= (opp*mean)

selectWindow("546 Empty Stamped Structures");
getStatistics(opp, mean);
IntDen546ESS= (opp*mean)

selectWindow("546 Empty Overlay");
getStatistics(opp, mean);
IntDen546EO= (opp*mean)


selectWindow("647 Unlabelled Cells on Stamped Structures");
getStatistics(opp, mean);
IntDen647ULoSS= (opp*mean)

selectWindow("647 Unlabelled Cells on Overlay");
getStatistics(opp, mean);
IntDen647ULoO= (opp*mean)

selectWindow("647 CFSE Cells on Stamped Structures");
getStatistics(opp, mean);
IntDen647CFSEoSS= (opp*mean)

selectWindow("647 CFSE Cells on Overlay");
getStatistics(opp, mean);
IntDen647CFSEoO= (opp*mean)

selectWindow("647 Empty Stamped Structures");
getStatistics(opp, mean);
IntDen647ESS= (opp*mean)

selectWindow("647 Empty Overlay");
getStatistics(opp, mean);
IntDen647EO= (opp*mean)


selectWindow("546 Clusters Unlabelled Cells on Stamped Structures");
getStatistics(opp, mean);
ClusterIntDen546ULoSS= (opp*mean)

selectWindow("546 Clusters Unlabelled Cells on Overlay");
getStatistics(opp, mean);
ClusterIntDen546ULoO= (opp*mean)

selectWindow("546 Clusters CFSE Cells on Stamped Structures");
getStatistics(opp, mean);
ClusterIntDen546CFSEoSS= (opp*mean)

selectWindow("546 Clusters CFSE Cells on Overlay");
getStatistics(opp, mean);
ClusterIntDen546CFSEoO= (opp*mean)


//Generating Table

name = "[Quantification]";
run("Table...", "name="+name+" width=410 height=610");
print(name, "\\Headings:Part\tTotal Area\tIntegrated Density")

print(name, "488 ULoSS" + "\t" + AreaULoSS + "\t" + IntDen488ULoSS);
print(name, "488 ULoO" + "\t" + AreaULoO + "\t" + IntDen488ULoO);
print(name, "488 CFSEoSS" + "\t" + AreaCFSEoSS + "\t" + IntDen488CFSEoSS);
print(name, "488 CFSEoO" + "\t" + AreaCFSEoO + "\t" + IntDen488CFSEoO);
print(name, "488 ESS" + "\t" + AreaESS + "\t" + IntDen488ESS);
print(name, "488 EO" + "\t" + AreaEO + "\t" + IntDen488EO);

print(name, "546 ULoSS" + "\t" + AreaULoSS + "\t" + IntDen546ULoSS);
print(name, "546 ULoO" + "\t" + AreaULoO + "\t" + IntDen546ULoO);
print(name, "546 CFSEoSS" + "\t" + AreaCFSEoSS + "\t" + IntDen546CFSEoSS);
print(name, "546 CFSEoO" + "\t" + AreaCFSEoO + "\t" + IntDen546CFSEoO);
print(name, "546 ESS" + "\t" + AreaESS + "\t" + IntDen546ESS);
print(name, "546 EO" + "\t" + AreaEO + "\t" + IntDen546EO);

print(name, "647 ULoSS" + "\t" + AreaULoSS + "\t" + IntDen647ULoSS);
print(name, "647 ULoO" + "\t" + AreaULoO + "\t" + IntDen647ULoO);
print(name, "647 CFSEoSS" + "\t" + AreaCFSEoSS + "\t" + IntDen647CFSEoSS);
print(name, "647 CFSEoO" + "\t" + AreaCFSEoO + "\t" + IntDen647CFSEoO);
print(name, "647 ESS" + "\t" + AreaESS + "\t" + IntDen647ESS);
print(name, "647 EO" + "\t" + AreaEO + "\t" + IntDen647EO);

print(name, "546 Cluster ULoSS" + "\t" + ClusterAreaULoSS + "\t" + ClusterIntDen546ULoSS);
print(name, "546 Cluster ULoO" + "\t" + ClusterAreaULoO + "\t" + ClusterIntDen546ULoO);
print(name, "546 Cluster CFSEoSS" + "\t" + ClusterAreaCFSEoSS + "\t" + ClusterIntDen546CFSEoSS);
print(name, "546 Cluster CFSEoO" + "\t" + ClusterAreaCFSEoO + "\t" + ClusterIntDen546CFSEoO);


//Analyse particle summary

run("Set Measurements...", "area mean standard modal min median redirect=[546 Channel] decimal=9");
selectWindow("Bright Clusters Not Yet Merged");
run("Analyze Particles...", "size=0-Infinity circularity=0.00-1.00 show=Nothing clear summarize");
selectWindow("Cell Clusters");
run("Analyze Particles...", "size=0-Infinity circularity=0.00-1.00 show=Nothing clear summarize");
selectWindow("Clusters in Unlabelled Cells");
run("Analyze Particles...", "size=0-Infinity circularity=0.00-1.00 show=Nothing clear summarize");
selectWindow("Clusters in CFSE Cells");
run("Analyze Particles...", "size=0-Infinity circularity=0.00-1.00 show=Nothing clear summarize");
selectWindow("Clusters Unlabelled Cells on Stamped Structures");
run("Analyze Particles...", "size=0-Infinity circularity=0.00-1.00 show=Nothing clear summarize");
selectWindow("Clusters Unlabelled Cells on Overlay");
run("Analyze Particles...", "size=0-Infinity circularity=0.00-1.00 show=Nothing clear summarize");
selectWindow("Clusters CFSE Cells on Stamped Structures");
run("Analyze Particles...", "size=0-Infinity circularity=0.00-1.00 show=Nothing clear summarize");
selectWindow("Clusters CFSE Cells on Overlay");
run("Analyze Particles...", "size=0-Infinity circularity=0.00-1.00 show=Nothing clear summarize");

//Analysing clusters on edges

run("Set Measurements...", "area mean redirect=[647 Mask] decimal=9");
selectWindow("Cell Clusters");
run("Analyze Particles...", "size=0-Infinity circularity=0.00-1.00 show=Nothing display clear");
run("Set Measurements...", "area mean redirect=None decimal=9");


//Testing Mask of All Cells

imageCalculator("AND create", "Mask of All Cells Temporary","Inverted Mask of All Cells");
rename("Testing Inverted Mask of All Cells on Mask of All Cells Temporary");
imageCalculator("AND create", "546 Channel","Inverted Mask of All Cells");
rename("Testing Inverted Mask of All Cells on 546 Channel");
setThreshold(6, 255);

//Closing some obsolete windows

selectWindow("Result of Mask of All Cells Temporary");
close();
selectWindow("Result of Mask of All Cells Temporary");
close();
selectWindow("smooth 488");
close();
selectWindow("All Cells Temporary");
close();
selectWindow("Result of smooth 546");
close();
selectWindow("Mask of smooth 546 Maxima");
close();
selectWindow("smooth 546 Maxima");
close();
selectWindow("smooth 546");
close();
